# Supplementary material for: A Viral Long Non-Coding RNA Modulates Viral RNA Silencing Suppressor and DCL4-Associated DRB4 Protein Interaction
Source: Viruses. 2026 Jul 20;18(7):801. doi: 10.3390/v18070801 (PMC13431473; doi:10.3390/v18070801)
Supplement: Supplementary file 1 [file viruses-18-00801-s001.zip]

Archive with 1 entries (1 files):
- viruses-4041160-supplementary.pdf
